# Supplementary material for: Emergence of wheat blast in Bangladesh was caused by a South American lineage of Magnaporthe oryzae
Source: BMC Biol. 2016 Oct 3;14:84. doi: 10.1186/s12915-016-0309-7 (PMC5047043; doi:10.1186/s12915-016-0309-7)
Supplement: Additional file 1: — Table S1. Samples included in the phylogenomic and population genomic analyses. (XLSX 15 kb) [file 12915_2016_309_MOESM1_ESM.xlsx]

## Sheet: Sheet1
Table S1: Samples included in the phylogenomic and population genomic analyses
Sample name	Source	Host	Location	Collection Year	Used in phylogenomics	Used in wheat blast analyses	Accession number
2.LIB21749	M. Tofazzal Islam	Triticum aestivum cv. BARI Gom-25	Bangladesh – Baradi, Meherpur Sadar	2016	X	X	ERS1118440 and ERS1118448 (ENA)
5.LIB21750	M. Tofazzal Islam	Triticum aestivum cv. BARI Gom-26	Bangladesh – Alampur, Meherpur Sadar	2016	X	X	ERS1118441 and ERS1118449 (ENA)
7.LIB21751	M. Tofazzal Islam	Triticum aestivum cv. Shatabdi	Bangladesh – Nittanandapur, Shailkupa	2016	X	X	ERS1118442 and ERS1118450 (ENA)
12.LIB21752	M. Tofazzal Islam	Triticum aestivum cv. Kanchan	Bangladesh – Nittanandapur, Shailkupa, Jhenaidah	2016	X	X	ERS1118443 and ERS1118451 (ENA)
12.1.037	Ceresini, Maciel, Castroagudín, & Reges	Triticum aestivum	Brazil - Rio Verde, GO	2012		X	SRS1483368 (NCBI Short Read Archive)
12.1.117	Ceresini, Maciel, Castroagudín, & Reges	Triticum aestivum	Brazil - Brasília, Distrito Federal, DF	2012		X	SRS1483370 (NCBI Short Read Archive)
12.1.127	Ceresini, Maciel, Castroagudín, & Reges	Triticum aestivum	Brazil - Amambai, Mato Grosso do Sul, MS	2012		X	SRS1483372 (NCBI Short Read Archive)
12.1.127	Ceresini, Maciel, Castroagudín, & Reges	Triticum aestivum	Brazil - Amambai, MS	2012		X	SRS1483371 (NCBI Short Read Archive)
12.1.204	Ceresini, Maciel, Castroagudín, & Reges	Triticum aestivum	Brazil - São Luiz Gonzaga,Rio Grande do Sul, RS	2012		X	SRS1483374 (NCBI Short Read Archive)
12.1.205	Ceresini, Maciel, Castroagudín, & Reges	Triticum aestivum	Brazil - São Borja, RS	2012		X	SRS1483373 (NCBI Short Read Archive)
12.1.032i	Ceresini, Maciel, Castroagudín, & Reges	Triticum aestivum	Brazil - Itaí, São Paulo,SP	2012		X	SRS1483367 (NCBI Short Read Archive)
12.1.053i	Ceresini, Maciel, Castroagudín, & Reges	Triticum aestivum	Brazil - Itai, SP	2012		X	SRS1483369 (NCBI Short Read Archive)
BR32	Chiapello et al. 2015	Triticum aestivum	Brazil	1989	X	X	N/A see http://genome.jouy.inra.fr/gemo
PY05002	Maciel & Nhani Jr.	Triticum aestivum	Brazil - São Borja, RS	2005		X	ERS1200997 (ENA)
PY05003	Maciel et al. 2014; Nhani Jr.	Triticum aestivum	Brazil - Londrina, Paraná, PR	2005	X	X	ERS1200998 (ENA)
PY05033	Maciel et al. 2014; Nhani Jr.	Triticum aestivum	Brazil - Londrina, PR	2005	X	X	ERS1200999 (ENA)
PY06017	Maciel et al. 2014; Nhani Jr.	Triticum aestivum	Brazil - Coromandel, Minas Gerais, MG	2006	X	X	ERS1201000 (ENA)
PY06025	Maciel et al. 2014; Nhani Jr.	Triticum aestivum	Brazil - Coromandel, MG	2006	X	X	ERS1201001 (ENA)
PY06047	Maciel et al. 2014; Nhani Jr.	Triticum aestivum	Brazil - Goiânia, Goiás, GO	2006		X	ERS1201002 (ENA)
PY86.1	Maciel et al. 2014; Nhani Jr.	Triticum aestivum	Brazil - Cascavel, PR	2008	X	X	ERS1201003 (ENA)
PY0925	Maciel & Nhani Jr.	Triticum aestivum	Brazil - Perdizes, MG	2009	X	X	ERS1201004 (ENA)
PY25.1	Maciel et al. 2014; Nhani Jr.	Triticum aestivum	Brazil - Palotina, PR	2007		X	ERS1201005 (ENA)
PY35.3	Maciel et al. 2014; Nhani Jr.	Triticum aestivum	Brazil - Brasília, DF	2007		X	ERS1201006 (ENA)
PY36.1	Maciel et al. 2014; Nhani Jr.	Triticum aestivum	Brazil - Brasília, DF	2007	X	X	ERS1201007 (ENA)
PY05010	Maciel et al. 2014; Nhani Jr.	Triticum aestivum	Brazil - Londrina, PR	2005	X	X	ERS1201008 (ENA)
PY05035	Maciel et al. 2014; Nhani Jr.	Triticum aestivum	Brazil - Londrina, PR	2005		X	ERS1201009 (ENA)
PY06045	Maciel et al. 2014; Nhani Jr.	Triticum aestivum	Brazil	2006	X	X	ERS1201010 (ENA)
BR62	Dobinson et al. 1993; Kang et al.1995; J. L. Notheguem; Soanes & Talbot	Eleusine indica	Brazil		X		ERS1201011 (ENA)
CD156	Chiapello et al. 2015	Eleusine indica	Côte d'Ivoire - Ferkessedougou	1989	X		N/A see http://genome.jouy.inra.fr/gemo
G17	Dobinson et al, 1993; Soanes & Talbot	Eragrostis sp.	Japan		X		ERS1201012 (ENA)
PgKY (=PgKY4OV2.1)	Tosa et al., 2007; Soanes & Talbot	Lolium sp.	U.S.A. - Kentucky		X		ERS1201013 (ENA)
PGPA (=PgPA18C-02)	Tosa et al., 2007; Soanes & Talbot	Lolium sp.	U.S.A. - Pennsylvania		X		ERS1201014 (ENA)
TH12	Chiapello et al. 2015	Hordeum vulgare	Thailand	1987	X		N/A see http://genome.jouy.inra.fr/gemo
TH16	Chiapello et al. 2015	Hordeum vulgare	Thailand	1987	X		N/A see http://genome.jouy.inra.fr/gemo
FR13	Chiapello et al. 2015	Oryza sativa	France - Camargue	1988	X		N/A see http://genome.jouy.inra.fr/gemo
GY11 (=Guy11)	Chiapello et al. 2015	Oryza sativa	French Guyana - Combi	1978	X		N/A see http://genome.jouy.inra.fr/gemo
PH14 (= Po6-6)	Chiapello et al. 2015	Oryza sativa	Philippines - Los Baños	1980	X		N/A see http://genome.jouy.inra.fr/gemo
US71 (=GrF2)	Chiapello et al. 2015	Setaria viridis	U.S.A. - Kentucky	1998	X		N/A see http://genome.jouy.inra.fr/gemo
